# Supplementary material for: Expression, Purification and Characterization of a Novel Hybrid Peptide CLP with Excellent Antibacterial Activity
Source: Molecules. 2021 Nov 25;26(23):7142. doi: 10.3390/molecules26237142 (PMC8659006; doi:10.3390/molecules26237142)
Supplement: Supplementary file 1 [file molecules-26-07142-s001.zip]

Archive with 1 entries (1 files):
- molecules-1454534-supplementary.pdf
